# Supplementary material for: The Use of Fissios App© as a Complement to a Face-to-Face Respiratory Physiotherapy Program versus an Attendance-Only Face-to-Face Physiotherapy Program in Patients Scheduled for Thoracic Surgical Procedures Reduces the Risk of Developing Postoperative Pulmonary Complications—A Quasi-Experimental Study
Source: J Clin Med. 2023 Oct 26;12(21):6774. doi: 10.3390/jcm12216774 (PMC10650653; doi:10.3390/jcm12216774)
Supplement: Supplementary file 1 [file jcm-12-06774-s001.zip]

Archive with 2 entries (2 files):
- File S1. Patient information_complementary material.pdf
- File S2. Information sheet to download and install Fissios App_Complementary material.pdf
